# Supplementary material for: Enrichment analyses of diseases and pathways associated with precocious puberty using PrecocityDB
Source: Sci Rep. 2021 Feb 18;11:4203. doi: 10.1038/s41598-021-83446-z (PMC7893021; doi:10.1038/s41598-021-83446-z)
Supplement: Supplementary file 1 — Supplementary information 1. [file 41598_2021_83446_MOESM1_ESM.xlsx]

## Sheet: Pathway_Genes
Term	Overlap	Adjusted P-value	Subgroup	Group	Genes
Ovarian steroidogenesis	0.204082	2.09831e-15	Endocrine system	Organismal Systems	LHCGR;HSD3B2;FSHB;FSHR;LHB;GNAS;IGF1;CYP19A1;INS;IGF1R
Neuroactive ligand-receptor interaction	0.0443787	4.36773e-14	Signaling molecules and interaction	Environmental Information Processing	LHCGR;FSHB;LHB;NPY1R;TACR3;NR3C1;GRM1;GHR;MC4R;KISS1;ADRB3;FSHR;KISS1R;GNRH1;TAC3
Regulation of lipolysis in adipocytes	0.0909091	1.34141e-05	Endocrine system	Organismal Systems	ADRB3;IRS1;NPY1R;GNAS;INS
FoxO signaling pathway	0.0454545	3.26183e-05	Signal transduction	Environmental Information Processing	SMAD4;IRS1;IGF1;GRM1;INS;IGF1R
Longevity regulating pathway	0.0490196	0.000178532	Aging	Organismal Systems	IRS1;PPARG;IGF1;INS;IGF1R
AMPK signaling pathway	0.0416667	0.000330597	Signal transduction	Environmental Information Processing	IRS1;PPARG;IGF1;INS;IGF1R
Long-term depression	0.0666667	0.000399539	Nervous system	Organismal Systems	GNAS;IGF1;GRM1;IGF1R
Cortisol synthesis and secretion	0.0615385	0.000481522	Endocrine system	Organismal Systems	HSD3B2;CYP21A2;GNAS;NR0B1
Prolactin signaling pathway	0.0571429	0.00057504	Endocrine system	Organismal Systems	LHCGR;LHB;ESR1;INS
Pathways in cancer	0.0150943	0.000543469	Cancer	Human Diseases	AR;SMAD4;NOTCH1;GNAS;PPARG;IGF1;ESR1;IGF1R
GnRH signaling pathway	0.0430108	0.00144415	Endocrine system	Organismal Systems	FSHB;LHB;GNAS;GNRH1
Calcium signaling pathway	0.0265957	0.00144054	Signal tranduction	Environmental Information Processing	LHCGR;ADRB3;GNAS;TACR3;GRM1
Prostate cancer	0.0412371	0.00144087	Cancer	Human Diseases	AR;IGF1;INS;IGF1R
Aldosterone-regulated sodium reabsorption	0.0810811	0.00161165	Excretory system	Organismal Systems	IRS1;IGF1;INS
Endocrine and other factor-regulated calcium reabsorption	0.0625	0.00329231	Excretory system	Organismal Systems	VDR;GNAS;ESR1
Oocyte meiosis	0.032	0.00313137	Cell growth and death	Cellular Processes	AR;IGF1;INS;IGF1R
Breast cancer	0.0272109	0.00548232	Cancer	Human Diseases	NOTCH1;IGF1;ESR1;IGF1R
Steroid hormone biosynthesis	0.05	0.0053292	Lipid metabolism	Metabolism	HSD3B2;CYP21A2;CYP19A1
mTOR signaling pathway	0.0263158	0.00557049	Signal transduction	Environmental Information Processing	IRS1;IGF1;INS;IGF1R
PI3K-Akt signaling pathway	0.0141243	0.0160256	Signal transduction	Environmental Information Processing	GHR;IRS1;IGF1;INS;IGF1R
Rap1 signaling pathway	0.0194175	0.0157654	Signal transduction	Environmental Information Processing	GNAS;IGF1;INS;IGF1R
cAMP signaling pathway	0.0188679	0.0167336	Signal transduction	Environmental Information Processing	FSHB;FSHR;NPY1R;GNAS
Aldosterone synthesis and secretion	0.0306122	0.0174894	Endocrine system	Organismal Systems	HSD3B2;CYP21A2;GNAS
Progesterone-mediated oocyte maturation	0.030303	0.0172581	Endocrine system	Organismal Systems	IGF1;INS;IGF1R
HIF-1 signaling pathway	0.03	0.0170541	Signal transduction	Environmental Information Processing	IGF1;INS;IGF1R
Autophagy	0.0234375	0.0331697	Transport and catabolism	Cellular Processes	IRS1;INS;IGF1R
Estrogen signaling pathway	0.0218978	0.0386898	Endocrine system	Organismal Systems	GNAS;ESR1;GRM1
Insulin signaling pathway	0.0218978	0.037308	Endocrine system	Organismal Systems	IRS1;PRKAR1A;INS
Signaling pathways regulating pluripotency of stem cells	0.0215827	0.0375197	Cellular community - eukaryotes	Cellular Processes	SMAD4;IGF1;IGF1R
Phospholipase D signaling pathway	0.0202703	0.0432409	Signal tranduction	Environmental Information Processing	GNAS;GRM1;INS
Type II diabetes mellitus	0.0434783	0.0457417	Endocrine and metabolic disease	Human Diseases	IRS1;INS
Cushing syndrome	0.0193548	0.0461154	Endocrine and metabolic disease	Human Diseases	HSD3B2;CYP21A2;GNAS

## Sheet: Pathway_TranscriptionFactors
Term	Overlap	Adjusted P-value	Subgroup	Group	Genes
Pathways in cancer	14/530	6.30608e-09	Cancer	Human Diseases	RB1;STAT5B;JUN;HDAC1;LEF1;STAT3;HIF1A;ESR1;FOXO1;AR;SP1;E2F1;VHL;NKX3-1
Breast cancer	8/147	3.78461e-07	Cancer	Human Diseases	RB1;JUN;SP1;LEF1;E2F1;PGR;BRCA1;ESR1
Prostate cancer	7/97	3.78302e-07	Cancer	Human Diseases	RB1;AR;CREB1;LEF1;E2F1;FOXO1;NKX3-1
Transcriptional misregulation in cancer	8/186	1.20629e-06	Cancer	Human Diseases	MEF2C;CEBPB;NCOR1;HDAC1;WT1;SP1;RUNX2;FOXO1
Thyroid hormone signaling pathway	6/116	2.34865e-05	Endocrine system	Organismal Systems	MED1;NCOR1;HDAC1;HIF1A;ESR1;FOXO1
Cushing syndrome	6/155	0.00010719	Endocrine and metabolic disease	Human Diseases	RB1;NR5A1;CREB1;SP1;LEF1;E2F1
Hepatitis B	6/163	0.000123039	Infectious disease: viral	Human Diseases	RB1;STAT5B;JUN;CREB1;STAT3;E2F1
AGE-RAGE signaling pathway in diabetic complications	5/100	0.000174194	Endocrine and metabolic disease	Human Diseases	STAT5B;EGR1;JUN;STAT3;FOXO1
Kaposi sarcoma-associated herpesvirus infection	6/186	0.000204862	Infectious disease: viral	Human Diseases	RB1;JUN;CREB1;STAT3;E2F1;HIF1A
Parathyroid hormone synthesis, secretion and action	5/106	0.000185528	Endocrine system	Organismal Systems	EGR1;MEF2C;CREB1;SP1;RUNX2
Viral carcinogenesis	6/201	0.000261245	Cancer	Human Diseases	RB1;STAT5B;JUN;CREB1;HDAC1;STAT3
Epstein-Barr virus infection	6/201	0.000239474	Infectious disease: viral	Human Diseases	RB1;NCOR2;JUN;HDAC1;STAT3;E2F1
Human T-cell leukemia virus 1 infection	6/219	0.000359969	Infectious disease: viral	Human Diseases	RB1;STAT5B;EGR1;JUN;CREB1;E2F1
Mitophagy	4/65	0.000424254	Transport and catabolism	Cellular Processes	JUN;SP1;E2F1;HIF1A
Non-small cell lung cancer	4/66	0.00042076	Cancer	Human Diseases	RB1;STAT5B;STAT3;E2F1
Estrogen signaling pathway	5/137	0.000403831	Endocrine system	Organismal Systems	JUN;CREB1;SP1;PGR;ESR1
Amphetamine addiction	4/68	0.000418003	Substance dependence	Human Diseases	JUN;CREB1;HDAC1;SIRT1
Chronic myeloid leukemia	4/76	0.000613055	Cancer	Human Diseases	RB1;STAT5B;HDAC1;E2F1
Cellular senescence	5/160	0.000716002	Cell growth and death	Cellular Processes	RB1;E2F1;E2F4;SIRT1;FOXO1
Longevity regulating pathway	4/102	0.00174416	Aging	Organismal Systems	CREB1;HDAC1;SIRT1;FOXO1
Th17 cell differentiation	4/107	0.0019992	Immune system	Organismal Systems	STAT5B;JUN;STAT3;HIF1A
Insulin resistance	4/108	0.00197817	Endocrine and metabolic disease	Human Diseases	SREBF1;CREB1;STAT3;FOXO1
AMPK signaling pathway	4/120	0.00283856	Signal transduction	Environmental Information Processing	SREBF1;CREB1;SIRT1;FOXO1
Human cytomegalovirus infection	5/225	0.00281871	Infectious disease: viral	Human Diseases	RB1;CREB1;SP1;STAT3;E2F1
Cell cycle	4/124	0.00296105	Cell growth and death	Cellular Processes	RB1;HDAC1;E2F1;E2F4
Cortisol synthesis and secretion	3/65	0.00642646	Endocrine system	Organismal Systems	NR5A1;CREB1;SP1
Acute myeloid leukemia	3/66	0.006472	Cancer	Human Diseases	STAT5B;LEF1;STAT3
Renal cell carcinoma	3/69	0.00710889	Cancer	Human Diseases	JUN;VHL;HIF1A
Prolactin signaling pathway	3/70	0.00715878	Endocrine system	Organismal Systems	STAT5B;STAT3;ESR1
MicroRNAs in cancer	5/299	0.00825344	Cancer	Human Diseases	HDAC1;STAT3;E2F1;BRCA1;SIRT1
Pancreatic cancer	3/75	0.00819042	Cancer	Human Diseases	RB1;STAT3;E2F1
Human papillomavirus infection	5/330	0.0120115	Infectious disease: viral	Human Diseases	RB1;CREB1;HDAC1;E2F1;FOXO1
Huntington disease	4/193	0.0118402	Neurodegenerative disease	Human Diseases	REST;CREB1;HDAC1;SP1
TGF-beta signaling pathway	3/90	0.0126622	Signal transduction	Environmental Information Processing	SP1;E2F4;PITX2
Choline metabolism in cancer	3/99	0.016171	Cancer	Human Diseases	JUN;SP1;HIF1A
HIF-1 signaling pathway	3/100	0.0161803	Signal transduction	Environmental Information Processing	STAT3;VHL;HIF1A
Glucagon signaling pathway	3/103	0.0171299	Endocrine system	Organismal Systems	CREB1;SIRT1;FOXO1
TNF signaling pathway	3/110	0.0201117	Signal transduction	Environmental Information Processing	CEBPB;JUN;CREB1
FoxO signaling pathway	3/132	0.032762	Signal transduction	Environmental Information Processing	STAT3;SIRT1;FOXO1
Bladder cancer	2/41	0.0349316	Cancer	Human Diseases	RB1;E2F1
Measles	3/138	0.0352817	Infectious disease: viral	Human Diseases	STAT5B;JUN;STAT3
Gastric cancer	3/149	0.0426142	Cancer	Human Diseases	RB1;LEF1;E2F1
Notch signaling pathway	2/48	0.0442152	Signal transduction	Environmental Information Processing	NCOR2;HDAC1
Cocaine addiction	2/49	0.044979	Substance dependence	Human Diseases	JUN;CREB1
Hepatitis C	3/155	0.044353	Infectious disease: viral	Human Diseases	RB1;STAT3;E2F1

## Sheet: Disease
Disease	Genes count	Genes percentage	P-value	FDR	Parent	Gene symbols
Puberty, Precocious	9	0.204545	1.615e-13	1.6473e-11	Endocrine System Diseases	CYP21A2|ESR1|GNAS|HSD3B2|KISS1|LHCGR|TAC3|MKRN3|KISS1R
Polycystic Ovary Syndrome	13	0.295455	2.016e-13	1.02816e-11	Endocrine System Diseases	AR|CYP19A1|CYP21A2|FSHR|NR3C1|IGF1|INS|IRS1|KISS1|LHB|LHCGR|PPARG|VDR
Hypogonadism	8	0.181818	1.106e-12	3.7604e-11	Endocrine System Diseases	NR0B1|AR|GNRH1|KISS1|TAC3|TACR3|KISS1R|PROKR2
Hyperinsulinism	5	0.113636	1.154e-06	2.9427e-05	Nutritional and Metabolic Diseases	IGF1|INS|IRS1|MC4R|PPARG
Glucose Intolerance	6	0.136364	1.418e-06	2.89272e-05	Nutritional and Metabolic Diseases	NR3C1|IGF1|IGF1R|INS|IRS1|PPARG
Adrenal Hyperplasia, Congenital	4	0.0909091	1.535e-06	2.6095e-05	Endocrine System Diseases	NR0B1|AR|CYP21A2|HSD3B2
Hyperandrogenism	4	0.0909091	1.823e-06	2.65637e-05	Endocrine System Diseases	AR|CYP21A2|IRS1|PPARG
Infertility, Female	6	0.136364	2.773e-06	3.53558e-05	Reproductive disorders	CYP19A1|ESR1|FMR1|FSHR|LHB|LHCGR
Cryptorchidism	3	0.0681818	1.983e-05	0.00022474	Endocrine System Diseases	AR|ESR1|SMAD4
Metabolic Syndrome	7	0.159091	5.429e-05	0.000553758	Nutritional and Metabolic Diseases	ADRB3|NR3C1|IGF1|INS|IRS1|MC4R|PPARG
Oligospermia	4	0.0909091	9.319e-05	0.000864125	Reproductive disorders	AR|ESR1|FSHB|FSHR
Disorders of Sex Development	3	0.0681818	0.0001102	0.0009367	Endocrine System Diseases	AR|HSD3B2|LHCGR
Acromegaly	3	0.0681818	0.0001703	0.0013362	Endocrine System Diseases	GHR|GNAS|IGF1
Primary Ovarian Insufficiency	4	0.0909091	0.0001877	0.00136753	Reproductive disorders	AR|ESR1|FMR1|FSHR
Bone Diseases, Metabolic	3	0.0681818	0.0003202	0.0019212	Nutritional and Metabolic Diseases	GNAS|IGF1|VDR
Rett Syndrome	2	0.0454545	0.001145	0.0058395	Developmental anomalies	MECP2|CDKL5
Cushing Syndrome	2	0.0454545	0.001503	0.00730029	Endocrine System Diseases	NR3C1|PRKAR1A
Hypospadias	2	0.0454545	0.001503	0.00696845	Renal Disorder	AR|ESR1
Insulin Resistance	7	0.159091	0.001609	0.00713557	Endocrine System Diseases	ADRB3|NR3C1|IGF1|INS|IRS1|MC4R|PPARG
Osteoporosis, Postmenopausal	3	0.0681818	0.001677	0.00712725	Musculoskeletal Diseases	CYP19A1|ESR1|VDR
Hypopituitarism	2	0.0454545	0.0026	0.010608	Endocrine System Diseases	POU1F1|PROKR2
Osteoporosis	4	0.0909091	0.002714	0.0106472	Musculoskeletal Diseases	CYP19A1|ESR1|IGF1|VDR
Breast Neoplasms, Male	2	0.0454545	0.003393	0.0117791	Neoplasms	AR|ESR1
Endometrial Neoplasms	6	0.136364	0.003469	0.0123602	Neoplasms	AR|CYP19A1|ESR1|IGF1|IGF1R|NOTCH1
Infertility, Male	4	0.0909091	0.003515	0.0122013	Reproductive disorders	AR|CYP19A1|ESR1|FSHR
Neoplasms, Hormone-Dependent	3	0.0681818	0.003605	0.011951	Neoplasms	AR|CYP19A1|ESR1
Carcinoma, Lobular	3	0.0681818	0.004642	0.0118616	Neoplasms	AR|CYP19A1|ESR1
Obesity, Morbid	3	0.0681818	0.005372	0.014348	Nutritional and Metabolic Diseases	ADRB3|MC4R|PPARG
Diabetes, Gestational	3	0.0681818	0.005526	0.016116	Reproductive disorders	INS|IRS1|PPARG
Alopecia	2	0.0454545	0.006358	0.0161043	Skin and Connective Tissue Diseases	AR|VDR
Prostatic Hyperplasia	3	0.0681818	0.01142	0.0180143	Reproductive disorders	AR|CYP19A1|VDR
Endometriosis	4	0.0909091	0.01679	0.0306537	Reproductive disorders	CYP19A1|ESR1|FSHR|LHB
Neoplasms, Glandular and Epithelial	4	0.0909091	0.0172	0.0439123	Neoplasms	ESR1|IGF1|IGF1R|NOTCH1
				0.04386
